# Supplementary material for: Large Extracellular Vesicle-Derived Latent MMP-8 and Gelatinolytically Active MMP-2 as Potential Circulating Markers for Lymph Node Metastasis in Breast Cancer
Source: Cancers (Basel). 2026 May 2;18(9):1464. doi: 10.3390/cancers18091464 (PMC13162927; doi:10.3390/cancers18091464)
Supplement: Supplementary file 1 [file cancers-18-01464-s001.zip]

Archive with 1 entries (1 files):
- cancers-4291713-supplementary.pdf
